# Supplementary material for: PD-L1 Inhibitors as Monotherapy for the First-Line Treatment of Non-Small-Cell Lung Cancer in PD-L1 Positive Patients: A Safety Data Network Meta-Analysis
Source: J Clin Med. 2021 Oct 4;10(19):4583. doi: 10.3390/jcm10194583 (PMC8509645; doi:10.3390/jcm10194583)
Supplement: Supplementary file 1 [file jcm-10-04583-s001.zip]

Archive with 1 entries (1 files):
- jcm-1368525-supplementary.pdf
